# Supplementary material for: Extracellular Vesicle Measurements with Nanoparticle Tracking Analysis: A Different Appreciation of Up and Down Secretion
Source: Int J Mol Sci. 2022 Feb 19;23(4):2310. doi: 10.3390/ijms23042310 (PMC8875573; doi:10.3390/ijms23042310)
Supplement: Supplementary file 1 [file ijms-23-02310-s001.zip]

Archive with 2 entries (2 files):
- ijms-1543152-supplementary-fig.pdf
- ijms-1543152-supplementary.pdf
